# Supplementary material for: Characterization of a Phage-Encoded Depolymerase Against Klebsiella pneumoniae K30 Capsular Type and Its Therapeutic Application in a Murine Model of Aspiration Pneumonia
Source: Viruses. 2025 Oct 30;17(11):1446. doi: 10.3390/v17111446 (PMC12656996; doi:10.3390/v17111446)
Supplement: Supplementary file 1 [file viruses-17-01446-s001.zip]

Archive with 4 entries (4 files):
- Figure S1.jpg
- Figure S2.jpg
- Supplementary Material.pdf
- Table S1.pdf
